# Supplementary material for: ChIP-mini: a low-input ChIP-exo protocol for elucidating DNA-binding protein dynamics in intracellular pathogens
Source: Nucleic Acids Res. 2025 Jan 27;53(3):gkaf009. doi: 10.1093/nar/gkaf009 (PMC11770342; doi:10.1093/nar/gkaf009)
Supplement: gkaf009_Supplemental_Files [file gkaf009_supplemental_files.zip]

Archive with 8 entries (8 files):
- Supplementary Information.docx
- Table S1.Total binding sites of H-NS and RpoD.xlsx
- Table S2.DBRs of H-NS and DBPs of RpoD.xlsx
- Table S3.Target genes of differentially binding sites.xlsx
- Table S4.Target genes of RpoD unique binding sites.xlsx
- Table S5.DEGs due to environmental transition.xlsx
- Table S6.Target genes of DBRs under different infection time points.xlsx
- Table_S7.Target genes of DBRs under different host cell lines.xlsx
