# Supplementary material for: ChIP-mini: a low-input ChIP-exo protocol for elucidating DNA-binding protein dynamics in intracellular pathogens
Source: Nucleic Acids Res. 2025 Jan 27;53(3):gkaf009. doi: 10.1093/nar/gkaf009 (PMC11770342; doi:10.1093/nar/gkaf009)
Supplement: gkaf009_Supplemental_Files [file gkaf009_supplemental_files.zip › Table S6.Target genes of DBRs under different infection time points.xlsx]

## Sheet: J774A.1_2h
Genes of DBRs for S. Typhimurium 14028s H-NS between J774A.1 extracellular and intracellular conditions after 2 hours infection
"Region id", is the id of each region for H-NS
"LFC", is the log2 fold change values of intracellular/extracellular
"p-value", is a columns for p-value of intracellular/extracellular
"Locus_tag", is the locus tag of S. Typhimurium 14028s genome (NC_016856.1) and plasmid (NC_016855.1).
"Attribution", is a columns for additional description.
The column, "Virulence", is the virulence genes of S. Typhimurium 14028s
Region_id	LFC	q-value	Locus_tag	Attribution	Virulence
H-NS_Region_036	-2.16188	0	STM14_RS01915	tssA;ImpA family type VI secretion system protein	O
H-NS_Region_036	-2.16188	0	STM14_RS01920	tssG;type VI secretion system baseplate subunit TssG	O
H-NS_Region_036	-2.16188	0	STM14_RS01925	tssF;type VI secretion system baseplate subunit TssF	O
H-NS_Region_036	-2.16188	0	STM14_RS01930	tssE;type VI secretion system baseplate subunit TssE	O
H-NS_Region_036	-2.16188	0	STM14_RS01935	tagJ;type VI secretion system accessory protein TagJ	O
H-NS_Region_036	-2.16188	0	STM14_RS01940	tagK;type VI secretion system-associated protein TagK	O
H-NS_Region_036	-2.16188	0	STM14_RS01950	tssH;type VI secretion system ATPase TssH	O
H-NS_Region_126	-2.33621	0	STM14_RS05150	ybjX;VirK family protein	O
H-NS_Region_126	-2.33621	0	STM14_RS05155	macA;macrolide transporter subunit MacA
H-NS_Region_126	-2.33621	0	STM14_RS05160	macB;macrolide ABC transporter ATP-binding protein/permease MacB
H-NS_Region_126	-2.33621	0	STM14_RS05165	cspD;cold shock-like protein CspD
H-NS_Region_166	-1.24029	0	STM14_RS07270	YbaK/prolyl-tRNA synthetase associated domain-containing protein
H-NS_Region_166	-1.24029	0	STM14_RS07275	dgcJ;diguanylate cyclase DgcJ
H-NS_Region_185	1.2144	2.97918e-79	STM14_RS07740	lpp;murein lipoprotein Lpp
H-NS_Region_189	-1.10276	0	STM14_RS07810	ssrB;DNA-binding response regulator	O
H-NS_Region_189	-1.10276	0	STM14_RS07815	ssrA;hybrid sensor histidine kinase/response regulator	O
H-NS_Region_189	-1.10276	0	STM14_RS07820	spiC;SPI-2 type III secretion system protein SpiC	O
H-NS_Region_189	-1.10276	0	STM14_RS07825	spiA;SPI-2 type III secretion system protein SpiA	O
H-NS_Region_189	-1.10276	0	STM14_RS07830	ssaD;SctD family type III secretion system inner membrane ring subunit SsaD	O
H-NS_Region_189	-1.10276	0	STM14_RS07835	ssaE;YscE family type III secretion system co-chaperone SsaE	O
H-NS_Region_192	-1.87866	0	STM14_RS07830	ssaD;SctD family type III secretion system inner membrane ring subunit SsaD	O
H-NS_Region_192	-1.87866	0	STM14_RS07835	ssaE;YscE family type III secretion system co-chaperone SsaE	O
H-NS_Region_193	-2.44225	0	STM14_RS07840	sseA;SPI-2 type III secretion system chaperone SseA	O
H-NS_Region_193	-2.44225	0	STM14_RS07845	sseB;SPI-2 type III secretion system translocon protein SseB	O
H-NS_Region_193	-2.44225	0	STM14_RS07850	sscA;SycD/LcrH family type III secretion system chaperone SscA	O
H-NS_Region_193	-2.44225	0	STM14_RS07855	sseC;SPI-2 type III secretion system translocon protein SseC	O
H-NS_Region_193	-2.44225	0	STM14_RS07860	sseD;SPI-2 type III secretion system translocon protein SseD	O
H-NS_Region_193	-2.44225	0	STM14_RS07865	sseE;LcrR family type III secretion system chaperone SseE	O
H-NS_Region_194	-1.71072	3.37779e-217	STM14_RS07855	sseC;SPI-2 type III secretion system translocon protein SseC	O
H-NS_Region_194	-1.71072	3.37779e-217	STM14_RS07860	sseD;SPI-2 type III secretion system translocon protein SseD	O
H-NS_Region_195	-1.83312	0	STM14_RS07865	sseE;LcrR family type III secretion system chaperone SseE	O
H-NS_Region_195	-1.83312	0	STM14_RS07870	sscB;SycD/LcrH family type III secretion system chaperone SscB	O
H-NS_Region_195	-1.83312	0	STM14_RS07875	sseF;type III secretion systems effector SseF	O
H-NS_Region_195	-1.83312	0	STM14_RS07880	sseG;pathogenicity island 2 effector protein SseG	O
H-NS_Region_196	-2.01527	0	STM14_RS07885	ssaG;type III secretion system needle filament protein SsaG	O
H-NS_Region_196	-2.01527	0	STM14_RS07890	ssaH; EscG/YscG/SsaH family type III secretion system needle protein co-chaperone SsaH	O
H-NS_Region_196	-2.01527	0	STM14_RS07895	ssaI;SctI family type III secretion system inner rod subunit SsaI	O
H-NS_Region_196	-2.01527	0	STM14_RS07900	ssaJ;SPI-2 type III secretion system apparatus lipoprotein SsaJ	O
H-NS_Region_196	-2.01527	0	STM14_RS07905	ssaX; type III secretion system domain-containing protein SsaX	O
H-NS_Region_196	-2.01527	0	STM14_RS07910	ssaK;SPI-2 type III secretion system apparatus protein SsaK	O
H-NS_Region_196	-2.01527	0	STM14_RS07915	ssaL;SPI-2 type III secretion system apparatus protein SsaL	O
H-NS_Region_196	-2.01527	0	STM14_RS07920	ssaM;SPI-2 type III secretion system apparatus protein SsaM	O
H-NS_Region_196	-2.01527	0	STM14_RS07925	ssaV;SPI-2 type III secretion system apparatus protein SsaV	O
H-NS_Region_196	-2.01527	0	STM14_RS07930	ssaN;SctN family type III secretion system ATPase SsaN	O
H-NS_Region_196	-2.01527	0	STM14_RS07935	ssaO;SPI-2 type III secretion system apparatus protein SsaO	O
H-NS_Region_196	-2.01527	0	STM14_RS07940	ssaP;SPI-2 type III secretion system apparatus protein SsaP	O
H-NS_Region_196	-2.01527	0	STM14_RS07945	ssaQ;SPI-2 type III secretion system cytoplasmic ring protein SsaQ	O
H-NS_Region_197	-1.14793	7.06322e-104	STM14_RS07935	ssaO;SPI-2 type III secretion system apparatus protein SsaO	O
H-NS_Region_197	-1.14793	7.06322e-104	STM14_RS07940	ssaP;SPI-2 type III secretion system apparatus protein SsaP	O
H-NS_Region_197	-1.14793	7.06322e-104	STM14_RS07945	ssaQ;SPI-2 type III secretion system cytoplasmic ring protein SsaQ	O
H-NS_Region_198	-1.43459	0	STM14_RS07950	ssaR;SPI-2 type III secretion system export apparatus protein SsaR	O
H-NS_Region_198	-1.43459	0	STM14_RS07955	ssaS;SPI-2 type III secretion system apparatus protein SsaS	O
H-NS_Region_198	-1.43459	0	STM14_RS07960	ssaT;SPI-2 type III secretion system apparatus protein SsaT	O
H-NS_Region_198	-1.43459	0	STM14_RS07965	ssaU;SPI-2 type III secretion system apparatus protein SsaU	O
H-NS_Region_226	-1.2601	0	STM14_RS08875	hypothetical protein
H-NS_Region_226	-1.2601	0	STM14_RS08880	ugtL;Inner membrane protein
H-NS_Region_227	-1.18202	0	STM14_RS08875	hypothetical protein
H-NS_Region_227	-1.18202	0	STM14_RS08880	ugtL;Inner membrane protein
H-NS_Region_227	-1.18202	0	STM14_RS08885	sifB;SPI-2 type III secretion system effector SifB	O
H-NS_Region_267	-1.18386	2.16231e-106	STM14_RS24910	hypothetical protein
H-NS_Region_314	-1.22639	2.9993e-141	STM14_RS11905	yegS;lipid kinase YegS
H-NS_Region_314	-1.22639	2.9993e-141	STM14_RS11895	steD;type III secretion system effector SteD	O
H-NS_Region_331	-1.20365	9.42207e-186	STM14_RS12550	porin OmpC
H-NS_Region_331	-1.20365	9.42207e-186	STM14_RS12555	rcsD;phosphotransferase RcsD
H-NS_Region_331	-1.20365	9.42207e-186	STM14_RS12560	rcsB;response regulator transcription factor RcsB
H-NS_Region_337	-1.30886	1.26244e-141	STM14_RS12650	sseL;SPI-2 type III secretion system effector deubiquitinase SseL	O
H-NS_Region_393	-1.63363	0	STM14_RS14915	pipB2;SPI-2 type III secretion system effector PipB2	O
H-NS_Region_393	-1.63363	0	STM14_RS14920	virK;family antimicrobial peptide resistance protein	O
H-NS_Region_484	-1.03473	2.75745e-130	STM14_RS19355	acyltransferase
H-NS_Region_484	-1.03473	2.75745e-130	STM14_RS19360	YiaA/YiaB family protein
H-NS_Region_504	-1.37952	0	STM14_RS19875	cigR;anti-virulence regulatory inner membrane protein CigR
H-NS_Region_504	-1.37952	0	STM14_RS26905	mgtU;magnesium transporter protection protein MgtU
H-NS_Region_504	-1.37952	0	STM14_RS26480	mgtR;protein MgtR
H-NS_Region_505	-1.36186	0	STM14_RS19885	mgtB;magnesium-translocating P-type ATPase	O
H-NS_Region_506	-2.74191	3.02185e-243	STM14_RS19885	mgtB;magnesium-translocating P-type ATPase	O
H-NS_Region_506	-2.74191	3.02185e-243	STM14_RS19885	mgtC;virulence protein MgtC	O
H-NS_Region_506	-2.74191	3.02185e-243	STM14_RS19890	EamA family transporter
H-NS_Region_535	-1.04009	4.6342e-197	STM14_RS21445	lsrD;autoinducer 2 ABC transporter permease LsrD
H-NS_Region_535	-1.04009	4.6342e-197	STM14_RS21450	lsrB;autoinducer 2 ABC transporter substrate-binding protein LsrB
H-NS_Region_535	-1.04009	4.6342e-197	STM14_RS21455	lsrF;3-hydroxy-5-phosphonooxypentane-2,4-dione thiolase
H-NS_Region_535	-1.04009	4.6342e-197	STM14_RS21460	lsrG;(4S)-4-hydroxy-5-phosphonooxypentane-2,3-dione isomerase
H-NS_Region_535	-1.04009	4.6342e-197	STM14_RS21465	epimerase
H-NS_Region_536	-1.25441	0	STM14_RS21455	lsrF;3-hydroxy-5-phosphonooxypentane-2,4-dione thiolase
H-NS_Region_536	-1.25441	0	STM14_RS21460	lsrG;(4S)-4-hydroxy-5-phosphonooxypentane-2,3-dione isomerase
H-NS_Region_536	-1.25441	0	STM14_RS21465	epimerase

## Sheet: J774A.1_4h
Genes of DBRs for S. Typhimurium 14028s H-NS between J774A.1 extracellular and intracellular conditions after 4 hours infection
"Region id", is the id of each region for H-NS
"LFC", is the log2 fold change values of intracellular/extracellular
"p-value", is a columns for p-value of intracellular/extracellular
"Locus_tag", is the locus tag of S. Typhimurium 14028s genome (NC_016856.1) and plasmid (NC_016855.1).
"Attribution", is a columns for additional description.
The column, "Virulence", is the virulence genes of S. Typhimurium 14028s
Region_id	LFC	q-value	Locus_tag	Attribution	Virulence
H-NS_Region_P06	1.0136	1.58829e-128	STM14_RS00110	RepB family plasmid replication initiator protein
H-NS_Region_P06	1.0136	1.58829e-128	STM14_RS25790	hypothetical protein
H-NS_Region_036	-2.50743	0	STM14_RS01915	tssA;ImpA family type VI secretion system protein	O
H-NS_Region_036	-2.50743	0	STM14_RS01920	tssG;type VI secretion system baseplate subunit TssG	O
H-NS_Region_036	-2.50743	0	STM14_RS01925	tssF;type VI secretion system baseplate subunit TssF	O
H-NS_Region_036	-2.50743	0	STM14_RS01930	tssE;type VI secretion system baseplate subunit TssE	O
H-NS_Region_036	-2.50743	0	STM14_RS01935	tagJ;type VI secretion system accessory protein TagJ	O
H-NS_Region_036	-2.50743	0	STM14_RS01940	tagK;type VI secretion system-associated protein TagK	O
H-NS_Region_036	-2.50743	0	STM14_RS01950	tssH;type VI secretion system ATPase TssH	O
H-NS_Region_126	-2.58059	0	STM14_RS05150	ybjX;VirK family protein	O
H-NS_Region_126	-2.58059	0	STM14_RS05155	macA;macrolide transporter subunit MacA
H-NS_Region_126	-2.58059	0	STM14_RS05160	macB;macrolide ABC transporter ATP-binding protein/permease MacB
H-NS_Region_126	-2.58059	0	STM14_RS05165	cspD;cold shock-like protein CspD
H-NS_Region_166	-1.05146	0	STM14_RS07270	YbaK/prolyl-tRNA synthetase associated domain-containing protein
H-NS_Region_166	-1.05146	0	STM14_RS07275	dgcJ;diguanylate cyclase DgcJ
H-NS_Region_189	-1.3776	0	STM14_RS07810	ssrB;DNA-binding response regulator	O
H-NS_Region_189	-1.3776	0	STM14_RS07815	ssrA;hybrid sensor histidine kinase/response regulator	O
H-NS_Region_189	-1.3776	0	STM14_RS07820	spiC;SPI-2 type III secretion system protein SpiC	O
H-NS_Region_189	-1.3776	0	STM14_RS07825	spiA;SPI-2 type III secretion system protein SpiA	O
H-NS_Region_189	-1.3776	0	STM14_RS07830	ssaD;SctD family type III secretion system inner membrane ring subunit SsaD	O
H-NS_Region_189	-1.3776	0	STM14_RS07835	ssaE;YscE family type III secretion system co-chaperone SsaE	O
H-NS_Region_192	-1.8713	0	STM14_RS07830	ssaD;SctD family type III secretion system inner membrane ring subunit SsaD	O
H-NS_Region_192	-1.8713	0	STM14_RS07835	ssaE;YscE family type III secretion system co-chaperone SsaE	O
H-NS_Region_193	-2.56291	0	STM14_RS07840	sseA;SPI-2 type III secretion system chaperone SseA	O
H-NS_Region_193	-2.56291	0	STM14_RS07845	sseB;SPI-2 type III secretion system translocon protein SseB	O
H-NS_Region_193	-2.56291	0	STM14_RS07850	sscA;SycD/LcrH family type III secretion system chaperone SscA	O
H-NS_Region_193	-2.56291	0	STM14_RS07855	sseC;SPI-2 type III secretion system translocon protein SseC	O
H-NS_Region_193	-2.56291	0	STM14_RS07860	sseD;SPI-2 type III secretion system translocon protein SseD	O
H-NS_Region_193	-2.56291	0	STM14_RS07865	sseE;LcrR family type III secretion system chaperone SseE	O
H-NS_Region_194	-1.96405	0	STM14_RS07855	sseC;SPI-2 type III secretion system translocon protein SseC	O
H-NS_Region_194	-1.96405	0	STM14_RS07860	sseD;SPI-2 type III secretion system translocon protein SseD	O
H-NS_Region_195	-1.84996	0	STM14_RS07865	sseE;LcrR family type III secretion system chaperone SseE	O
H-NS_Region_195	-1.84996	0	STM14_RS07870	sscB;SycD/LcrH family type III secretion system chaperone SscB	O
H-NS_Region_195	-1.84996	0	STM14_RS07875	sseF;type III secretion systems effector SseF	O
H-NS_Region_195	-1.84996	0	STM14_RS07880	sseG;pathogenicity island 2 effector protein SseG	O
H-NS_Region_196	-2.08634	0	STM14_RS07885	ssaG;type III secretion system needle filament protein SsaG	O
H-NS_Region_196	-2.08634	0	STM14_RS07890	ssaH; EscG/YscG/SsaH family type III secretion system needle protein co-chaperone SsaH	O
H-NS_Region_196	-2.08634	0	STM14_RS07895	ssaI;SctI family type III secretion system inner rod subunit SsaI	O
H-NS_Region_196	-2.08634	0	STM14_RS07900	ssaJ;SPI-2 type III secretion system apparatus lipoprotein SsaJ	O
H-NS_Region_196	-2.08634	0	STM14_RS07905	ssaX; type III secretion system domain-containing protein SsaX	O
H-NS_Region_196	-2.08634	0	STM14_RS07910	ssaK;SPI-2 type III secretion system apparatus protein SsaK	O
H-NS_Region_196	-2.08634	0	STM14_RS07915	ssaL;SPI-2 type III secretion system apparatus protein SsaL	O
H-NS_Region_196	-2.08634	0	STM14_RS07920	ssaM;SPI-2 type III secretion system apparatus protein SsaM	O
H-NS_Region_196	-2.08634	0	STM14_RS07925	ssaV;SPI-2 type III secretion system apparatus protein SsaV	O
H-NS_Region_196	-2.08634	0	STM14_RS07930	ssaN;SctN family type III secretion system ATPase SsaN	O
H-NS_Region_196	-2.08634	0	STM14_RS07935	ssaO;SPI-2 type III secretion system apparatus protein SsaO	O
H-NS_Region_196	-2.08634	0	STM14_RS07940	ssaP;SPI-2 type III secretion system apparatus protein SsaP	O
H-NS_Region_196	-2.08634	0	STM14_RS07945	ssaQ;SPI-2 type III secretion system cytoplasmic ring protein SsaQ	O
H-NS_Region_197	-1.07156	9.16027e-141	STM14_RS07935	ssaO;SPI-2 type III secretion system apparatus protein SsaO	O
H-NS_Region_197	-1.07156	9.16027e-141	STM14_RS07940	ssaP;SPI-2 type III secretion system apparatus protein SsaP	O
H-NS_Region_197	-1.07156	9.16027e-141	STM14_RS07945	ssaQ;SPI-2 type III secretion system cytoplasmic ring protein SsaQ	O
H-NS_Region_198	-1.68593	0	STM14_RS07950	ssaR;SPI-2 type III secretion system export apparatus protein SsaR	O
H-NS_Region_198	-1.68593	0	STM14_RS07955	ssaS;SPI-2 type III secretion system apparatus protein SsaS	O
H-NS_Region_198	-1.68593	0	STM14_RS07960	ssaT;SPI-2 type III secretion system apparatus protein SsaT	O
H-NS_Region_198	-1.68593	0	STM14_RS07965	ssaU;SPI-2 type III secretion system apparatus protein SsaU	O
H-NS_Region_226	-1.48788	0	STM14_RS08875	hypothetical protein
H-NS_Region_226	-1.48788	0	STM14_RS08880	ugtL;Inner membrane protein
H-NS_Region_227	-1.66933	0	STM14_RS08875	hypothetical protein
H-NS_Region_227	-1.66933	0	STM14_RS08880	ugtL;Inner membrane protein
H-NS_Region_227	-1.66933	0	STM14_RS08885	sifB;SPI-2 type III secretion system effector SifB	O
H-NS_Region_233	-1.10989	0	STM14_RS09025	sseJ;SPI-2 type III secretion system effector SseJ	O
H-NS_Region_267	-1.23526	1.88026e-157	STM14_RS24910	hypothetical protein
H-NS_Region_314	-1.49544	4.86982e-265	STM14_RS11905	yegS;lipid kinase YegS
H-NS_Region_314	-1.49544	4.86982e-265	STM14_RS11895	steD;type III secretion system effector SteD	O
H-NS_Region_331	-1.28627	2.47947e-287	STM14_RS12550	porin OmpC
H-NS_Region_331	-1.28627	2.47947e-287	STM14_RS12555	rcsD;phosphotransferase RcsD
H-NS_Region_331	-1.28627	2.47947e-287	STM14_RS12560	rcsB;response regulator transcription factor RcsB
H-NS_Region_337	-1.51472	1.19122e-300	STM14_RS12650	sseL;SPI-2 type III secretion system effector deubiquitinase SseL	O
H-NS_Region_343	-1.08198	2.44914e-247	STM14_RS12860	lrhA;transcriptional regulator LrhA
H-NS_Region_343	-1.08198	2.44914e-247	STM14_RS12865	alaA;alanine transaminase AlaA
H-NS_Region_393	-1.73603	0	STM14_RS14915	pipB2;SPI-2 type III secretion system effector PipB2	O
H-NS_Region_393	-1.73603	0	STM14_RS14920	virK;family antimicrobial peptide resistance protein	O
H-NS_Region_505	-1.03798	0	STM14_RS19885	mgtB;magnesium-translocating P-type ATPase	O
H-NS_Region_506	-2.4601	0	STM14_RS19885	mgtB;magnesium-translocating P-type ATPase	O
H-NS_Region_506	-2.4601	0	STM14_RS19885	mgtC;virulence protein MgtC	O
H-NS_Region_506	-2.4601	0	STM14_RS19890	EamA family transporter
H-NS_Region_519	1.07144	2.46224e-57	STM14_RS20660	wzzE;ECA polysaccharide chain length modulation protein
H-NS_Region_519	1.07144	2.46224e-57	STM14_RS20665	wecB;UDP-N-acetylglucosamine 2-epimerase on-hydrolyzin
H-NS_Region_519	1.07144	2.46224e-57	STM14_RS20670	wecC;UDP-N-acetyl-D-mannosamine dehydrogenase
H-NS_Region_519	1.07144	2.46224e-57	STM14_RS20675	rffG;dTDP-glucose 4,6-dehydratase
H-NS_Region_519	1.07144	2.46224e-57	STM14_RS20685	rffC;dTDP-4-amino-4,6-dideoxy-D-galactose acyltransferase
H-NS_Region_519	1.07144	2.46224e-57	STM14_RS20690	rffA;dTDP-4-amino-4,6-dideoxygalactose transaminase
H-NS_Region_519	1.07144	2.46224e-57	STM14_RS20695	wzxE;lipid III flippase WzxE
H-NS_Region_519	1.07144	2.46224e-57	STM14_RS20700	TDP-N-acetylfucosamine:lipid II N-acetylfucosaminyltransferase
H-NS_Region_519	1.07144	2.46224e-57	STM14_RS20705	wzyE;ECA oligosaccharide polymerase
H-NS_Region_519	1.07144	2.46224e-57	STM14_RS20710	rffM;lipopolysaccharide N-acetylmannosaminouronosyltransferase
H-NS_Region_536	-1.09877	0	STM14_RS21455	lsrF;3-hydroxy-5-phosphonooxypentane-2,4-dione thiolase
H-NS_Region_536	-1.09877	0	STM14_RS21460	lsrG;(4S)-4-hydroxy-5-phosphonooxypentane-2,3-dione isomerase
H-NS_Region_536	-1.09877	0	STM14_RS21465	epimerase

## Sheet: J774A.1_6h
Genes of DBRs for S. Typhimurium 14028s H-NS between J774A.1 extracellular and intracellular conditions after 6 hours infection
"Region id", is the id of each region for H-NS
"LFC", is the log2 fold change values of intracellular/extracellular
"p-value", is a columns for p-value of intracellular/extracellular
"Locus_tag", is the locus tag of S. Typhimurium 14028s genome (NC_016856.1) and plasmid (NC_016855.1).
"Attribution", is a columns for additional description.
The column, "Virulence", is the virulence genes of S. Typhimurium 14028s
Region_id	LFC	q-value	Locus_tag	Attribution	Virulence
H-NS_Region_026	-1.07226	1.23109e-89	STM14_RS01130	leuD;3-isopropylmalate dehydratase small subunit
H-NS_Region_026	-1.07226	1.23109e-89	STM14_RS01135	leuC;3-isopropylmalate dehydratase large subunit
H-NS_Region_026	-1.07226	1.23109e-89	STM14_RS01140	leuB;3-isopropylmalate dehydrogenase
H-NS_Region_026	-1.07226	1.23109e-89	STM14_RS01145	leuA;2-isopropylmalate synthase
H-NS_Region_036	-3.22352	0	STM14_RS01915	tssA;ImpA family type VI secretion system protein	O
H-NS_Region_036	-3.22352	0	STM14_RS01920	tssG;type VI secretion system baseplate subunit TssG	O
H-NS_Region_036	-3.22352	0	STM14_RS01925	tssF;type VI secretion system baseplate subunit TssF	O
H-NS_Region_036	-3.22352	0	STM14_RS01930	tssE;type VI secretion system baseplate subunit TssE	O
H-NS_Region_036	-3.22352	0	STM14_RS01935	tagJ;type VI secretion system accessory protein TagJ	O
H-NS_Region_036	-3.22352	0	STM14_RS01940	tagK;type VI secretion system-associated protein TagK	O
H-NS_Region_036	-3.22352	0	STM14_RS01950	tssH;type VI secretion system ATPase TssH	O
H-NS_Region_126	-2.71208	0	STM14_RS05150	ybjX;VirK family protein	O
H-NS_Region_126	-2.71208	0	STM14_RS05155	macA;macrolide transporter subunit MacA
H-NS_Region_126	-2.71208	0	STM14_RS05160	macB;macrolide ABC transporter ATP-binding protein/permease MacB
H-NS_Region_126	-2.71208	0	STM14_RS05165	cspD;cold shock-like protein CspD
H-NS_Region_130	-1.91821	7.15727e-79	STM14_RS05445	ompF;porin OmpF
H-NS_Region_136	-1.2901	3.6567e-85	STM14_RS05760	hypothetical protein
H-NS_Region_136	-1.2901	3.6567e-85	STM14_RS05765	gtgE;virulence effector protease GtgE	O
H-NS_Region_159	-1.16076	2.14715e-276	STM14_RS07050	pagD;virulence protein PagD	O
H-NS_Region_160	-1.10448	6.40864e-150	STM14_RS07065	pagC;virulence membrane protein PagC	O
H-NS_Region_189	-1.42186	0	STM14_RS07810	ssrB;DNA-binding response regulator	O
H-NS_Region_189	-1.42186	0	STM14_RS07815	ssrA;hybrid sensor histidine kinase/response regulator	O
H-NS_Region_189	-1.42186	0	STM14_RS07820	spiC;SPI-2 type III secretion system protein SpiC	O
H-NS_Region_189	-1.42186	0	STM14_RS07825	spiA;SPI-2 type III secretion system protein SpiA	O
H-NS_Region_189	-1.42186	0	STM14_RS07830	ssaD;SctD family type III secretion system inner membrane ring subunit SsaD	O
H-NS_Region_189	-1.42186	0	STM14_RS07835	ssaE;YscE family type III secretion system co-chaperone SsaE	O
H-NS_Region_192	-1.84144	0	STM14_RS07830	ssaD;SctD family type III secretion system inner membrane ring subunit SsaD	O
H-NS_Region_192	-1.84144	0	STM14_RS07835	ssaE;YscE family type III secretion system co-chaperone SsaE	O
H-NS_Region_193	-2.2681	0	STM14_RS07840	sseA;SPI-2 type III secretion system chaperone SseA	O
H-NS_Region_193	-2.2681	0	STM14_RS07845	sseB;SPI-2 type III secretion system translocon protein SseB	O
H-NS_Region_193	-2.2681	0	STM14_RS07850	sscA;SycD/LcrH family type III secretion system chaperone SscA	O
H-NS_Region_193	-2.2681	0	STM14_RS07855	sseC;SPI-2 type III secretion system translocon protein SseC	O
H-NS_Region_193	-2.2681	0	STM14_RS07860	sseD;SPI-2 type III secretion system translocon protein SseD	O
H-NS_Region_193	-2.2681	0	STM14_RS07865	sseE;LcrR family type III secretion system chaperone SseE	O
H-NS_Region_194	-1.42521	2.41668e-113	STM14_RS07855	sseC;SPI-2 type III secretion system translocon protein SseC	O
H-NS_Region_194	-1.42521	2.41668e-113	STM14_RS07860	sseD;SPI-2 type III secretion system translocon protein SseD	O
H-NS_Region_195	-1.34508	6.41173e-299	STM14_RS07865	sseE;LcrR family type III secretion system chaperone SseE	O
H-NS_Region_195	-1.34508	6.41173e-299	STM14_RS07870	sscB;SycD/LcrH family type III secretion system chaperone SscB	O
H-NS_Region_195	-1.34508	6.41173e-299	STM14_RS07875	sseF;type III secretion systems effector SseF	O
H-NS_Region_195	-1.34508	6.41173e-299	STM14_RS07880	sseG;pathogenicity island 2 effector protein SseG	O
H-NS_Region_196	-1.5546	0	STM14_RS07885	ssaG;type III secretion system needle filament protein SsaG	O
H-NS_Region_196	-1.5546	0	STM14_RS07890	ssaH; EscG/YscG/SsaH family type III secretion system needle protein co-chaperone SsaH	O
H-NS_Region_196	-1.5546	0	STM14_RS07895	ssaI;SctI family type III secretion system inner rod subunit SsaI	O
H-NS_Region_196	-1.5546	0	STM14_RS07900	ssaJ;SPI-2 type III secretion system apparatus lipoprotein SsaJ	O
H-NS_Region_196	-1.5546	0	STM14_RS07905	ssaX; type III secretion system domain-containing protein SsaX	O
H-NS_Region_196	-1.5546	0	STM14_RS07910	ssaK;SPI-2 type III secretion system apparatus protein SsaK	O
H-NS_Region_196	-1.5546	0	STM14_RS07915	ssaL;SPI-2 type III secretion system apparatus protein SsaL	O
H-NS_Region_196	-1.5546	0	STM14_RS07920	ssaM;SPI-2 type III secretion system apparatus protein SsaM	O
H-NS_Region_196	-1.5546	0	STM14_RS07925	ssaV;SPI-2 type III secretion system apparatus protein SsaV	O
H-NS_Region_196	-1.5546	0	STM14_RS07930	ssaN;SctN family type III secretion system ATPase SsaN	O
H-NS_Region_196	-1.5546	0	STM14_RS07935	ssaO;SPI-2 type III secretion system apparatus protein SsaO	O
H-NS_Region_196	-1.5546	0	STM14_RS07940	ssaP;SPI-2 type III secretion system apparatus protein SsaP	O
H-NS_Region_196	-1.5546	0	STM14_RS07945	ssaQ;SPI-2 type III secretion system cytoplasmic ring protein SsaQ	O
H-NS_Region_198	-1.5247	0	STM14_RS07950	ssaR;SPI-2 type III secretion system export apparatus protein SsaR	O
H-NS_Region_198	-1.5247	0	STM14_RS07955	ssaS;SPI-2 type III secretion system apparatus protein SsaS	O
H-NS_Region_198	-1.5247	0	STM14_RS07960	ssaT;SPI-2 type III secretion system apparatus protein SsaT	O
H-NS_Region_198	-1.5247	0	STM14_RS07965	ssaU;SPI-2 type III secretion system apparatus protein SsaU	O
H-NS_Region_226	-1.75047	0	STM14_RS08875	hypothetical protein
H-NS_Region_226	-1.75047	0	STM14_RS08880	ugtL;Inner membrane protein
H-NS_Region_227	-2.16233	0	STM14_RS08875	hypothetical protein
H-NS_Region_227	-2.16233	0	STM14_RS08880	ugtL;Inner membrane protein
H-NS_Region_227	-2.16233	0	STM14_RS08885	sifB;SPI-2 type III secretion system effector SifB	O
H-NS_Region_228	-1.36384	0	STM14_RS08890	DUF2554 family protein
H-NS_Region_228	-1.36384	0	STM14_RS08885	sifB;SPI-2 type III secretion system effector SifB	O
H-NS_Region_233	-1.38348	1.68578e-251	STM14_RS09025	sseJ;SPI-2 type III secretion system effector SseJ	O
H-NS_Region_267	-1.179	1.69203e-50	STM14_RS24910	hypothetical protein
H-NS_Region_306	1.10905	4.32779e-90	STM14_RS11695	galF;GalU regulator GalF
H-NS_Region_314	-1.38193	2.54471e-120	STM14_RS11905	yegS;lipid kinase YegS
H-NS_Region_314	-1.38193	2.54471e-120	STM14_RS11895	steD;type III secretion system effector SteD	O
H-NS_Region_331	-1.71239	1.10824e-217	STM14_RS12550	porin OmpC
H-NS_Region_331	-1.71239	1.10824e-217	STM14_RS12555	rcsD;phosphotransferase RcsD
H-NS_Region_331	-1.71239	1.10824e-217	STM14_RS12560	rcsB;response regulator transcription factor RcsB
H-NS_Region_337	-1.56847	2.12627e-151	STM14_RS12650	sseL;SPI-2 type III secretion system effector deubiquitinase SseL	O
H-NS_Region_343	-1.41353	1.51581e-166	STM14_RS12860	lrhA;transcriptional regulator LrhA
H-NS_Region_343	-1.41353	1.51581e-166	STM14_RS12865	alaA;alanine transaminase AlaA
H-NS_Region_393	-1.60415	0	STM14_RS14915	pipB2;SPI-2 type III secretion system effector PipB2	O
H-NS_Region_393	-1.60415	0	STM14_RS14920	virK;family antimicrobial peptide resistance protein	O
H-NS_Region_394	-1.11785	0	STM14_RS14920	virK;family antimicrobial peptide resistance protein	O
H-NS_Region_394	-1.11785	0	STM14_RS14925	mig-14;antimicrobial resistance protein Mig-14	O
H-NS_Region_506	-2.35903	0	STM14_RS19890	EamA family transporter
H-NS_Region_506	-2.35903	0	STM14_RS19885	mgtB;magnesium-translocating P-type ATPase	O
H-NS_Region_506	-2.35903	0	STM14_RS19885	mgtC;virulence protein MgtC	O
H-NS_Region_519	1.31793	3.80149e-52	STM14_RS20655	wecA;UDP-N-acetylglucosamine--undecaprenyl-phosphate N-acetylglucosaminephosphotransferase
H-NS_Region_519	1.31793	3.80149e-52	STM14_RS20660	wzzE;ECA polysaccharide chain length modulation protein
H-NS_Region_519	1.31793	3.80149e-52	STM14_RS20665	wecB;UDP-N-acetylglucosamine 2-epimerase on-hydrolyzin
H-NS_Region_519	1.31793	3.80149e-52	STM14_RS20670	wecC;UDP-N-acetyl-D-mannosamine dehydrogenase
H-NS_Region_519	1.31793	3.80149e-52	STM14_RS20675	rffG;dTDP-glucose 4,6-dehydratase
H-NS_Region_519	1.31793	3.80149e-52	STM14_RS20685	rffC;dTDP-4-amino-4,6-dideoxy-D-galactose acyltransferase
H-NS_Region_519	1.31793	3.80149e-52	STM14_RS20690	rffA;dTDP-4-amino-4,6-dideoxygalactose transaminase
H-NS_Region_519	1.31793	3.80149e-52	STM14_RS20695	wzxE;lipid III flippase WzxE
H-NS_Region_519	1.31793	3.80149e-52	STM14_RS20700	TDP-N-acetylfucosamine:lipid II N-acetylfucosaminyltransferase
H-NS_Region_519	1.31793	3.80149e-52	STM14_RS20705	wzyE;ECA oligosaccharide polymerase
H-NS_Region_519	1.31793	3.80149e-52	STM14_RS20710	rffM;lipopolysaccharide N-acetylmannosaminouronosyltransferase
H-NS_Region_543	-1.07737	1.42209e-197	STM14_RS21835	hypothetical protein
H-NS_Region_543	-1.07737	1.42209e-197	STM14_RS21840	sseK1;type III secretion system effector arginine glycosyltransferase SseK1	O
H-NS_Region_P06	1.27694	4.66081e-123	STM14_RS00110	RepB family plasmid replication initiator protein
H-NS_Region_P06	1.27694	4.66081e-123	STM14_RS25790	hypothetical protein

## Sheet: J774A.1_9h
Genes of DBRs for S. Typhimurium 14028s H-NS between J774A.1 extracellular and intracellular conditions after 9 hours infection
"Region id", is the id of each region for H-NS
"LFC", is the log2 fold change values of intracellular/extracellular
"p-value", is a columns for p-value of intracellular/extracellular
"Locus_tag", is the locus tag of S. Typhimurium 14028s genome (NC_016856.1) and plasmid (NC_016855.1).
"Attribution", is a columns for additional description.
The column, "Virulence", is the virulence genes of S. Typhimurium 14028s
Region_id	LFC	q-value	Locus_tag	Attribution	Virulence
H-NS_Region_036	-2.47452	0	STM14_RS01915	tssA;ImpA family type VI secretion system protein	O
H-NS_Region_036	-2.47452	0	STM14_RS01920	tssG;type VI secretion system baseplate subunit TssG	O
H-NS_Region_036	-2.47452	0	STM14_RS01925	tssF;type VI secretion system baseplate subunit TssF	O
H-NS_Region_036	-2.47452	0	STM14_RS01930	tssE;type VI secretion system baseplate subunit TssE	O
H-NS_Region_036	-2.47452	0	STM14_RS01935	tagJ;type VI secretion system accessory protein TagJ	O
H-NS_Region_036	-2.47452	0	STM14_RS01940	tagK;type VI secretion system-associated protein TagK	O
H-NS_Region_036	-2.47452	0	STM14_RS01950	tssH;type VI secretion system ATPase TssH	O
H-NS_Region_126	-2.56412	2.57066e-244	STM14_RS05150	ybjX;VirK family protein	O
H-NS_Region_126	-2.56412	2.57066e-244	STM14_RS05155	macA;macrolide transporter subunit MacA
H-NS_Region_126	-2.56412	2.57066e-244	STM14_RS05160	macB;macrolide ABC transporter ATP-binding protein/permease MacB
H-NS_Region_126	-2.56412	2.57066e-244	STM14_RS05165	cspD;cold shock-like protein CspD
H-NS_Region_189	-1.19945	0	STM14_RS07810	ssrB;DNA-binding response regulator	O
H-NS_Region_189	-1.19945	0	STM14_RS07815	ssrA;hybrid sensor histidine kinase/response regulator	O
H-NS_Region_189	-1.19945	0	STM14_RS07820	spiC;SPI-2 type III secretion system protein SpiC	O
H-NS_Region_189	-1.19945	0	STM14_RS07825	spiA;SPI-2 type III secretion system protein SpiA	O
H-NS_Region_189	-1.19945	0	STM14_RS07830	ssaD;SctD family type III secretion system inner membrane ring subunit SsaD	O
H-NS_Region_189	-1.19945	0	STM14_RS07835	ssaE;YscE family type III secretion system co-chaperone SsaE	O
H-NS_Region_192	-1.80523	0	STM14_RS07830	ssaD;SctD family type III secretion system inner membrane ring subunit SsaD	O
H-NS_Region_192	-1.80523	0	STM14_RS07835	ssaE;YscE family type III secretion system co-chaperone SsaE	O
H-NS_Region_193	-2.18705	0	STM14_RS07840	sseA;SPI-2 type III secretion system chaperone SseA	O
H-NS_Region_193	-2.18705	0	STM14_RS07845	sseB;SPI-2 type III secretion system translocon protein SseB	O
H-NS_Region_193	-2.18705	0	STM14_RS07850	sscA;SycD/LcrH family type III secretion system chaperone SscA	O
H-NS_Region_193	-2.18705	0	STM14_RS07855	sseC;SPI-2 type III secretion system translocon protein SseC	O
H-NS_Region_193	-2.18705	0	STM14_RS07860	sseD;SPI-2 type III secretion system translocon protein SseD	O
H-NS_Region_193	-2.18705	0	STM14_RS07865	sseE;LcrR family type III secretion system chaperone SseE	O
H-NS_Region_194	-1.5239	2.21034e-192	STM14_RS07855	sseC;SPI-2 type III secretion system translocon protein SseC	O
H-NS_Region_194	-1.5239	2.21034e-192	STM14_RS07860	sseD;SPI-2 type III secretion system translocon protein SseD	O
H-NS_Region_195	-1.52633	0	STM14_RS07865	sseE;LcrR family type III secretion system chaperone SseE	O
H-NS_Region_195	-1.52633	0	STM14_RS07870	sscB;SycD/LcrH family type III secretion system chaperone SscB	O
H-NS_Region_195	-1.52633	0	STM14_RS07875	sseF;type III secretion systems effector SseF	O
H-NS_Region_195	-1.52633	0	STM14_RS07880	sseG;pathogenicity island 2 effector protein SseG	O
H-NS_Region_196	-1.69276	0	STM14_RS07885	ssaG;type III secretion system needle filament protein SsaG	O
H-NS_Region_196	-1.69276	0	STM14_RS07890	ssaH; EscG/YscG/SsaH family type III secretion system needle protein co-chaperone SsaH	O
H-NS_Region_196	-1.69276	0	STM14_RS07895	ssaI;SctI family type III secretion system inner rod subunit SsaI	O
H-NS_Region_196	-1.69276	0	STM14_RS07900	ssaJ;SPI-2 type III secretion system apparatus lipoprotein SsaJ	O
H-NS_Region_196	-1.69276	0	STM14_RS07905	ssaX; type III secretion system domain-containing protein SsaX	O
H-NS_Region_196	-1.69276	0	STM14_RS07910	ssaK;SPI-2 type III secretion system apparatus protein SsaK	O
H-NS_Region_196	-1.69276	0	STM14_RS07915	ssaL;SPI-2 type III secretion system apparatus protein SsaL	O
H-NS_Region_196	-1.69276	0	STM14_RS07920	ssaM;SPI-2 type III secretion system apparatus protein SsaM	O
H-NS_Region_196	-1.69276	0	STM14_RS07925	ssaV;SPI-2 type III secretion system apparatus protein SsaV	O
H-NS_Region_196	-1.69276	0	STM14_RS07930	ssaN;SctN family type III secretion system ATPase SsaN	O
H-NS_Region_196	-1.69276	0	STM14_RS07935	ssaO;SPI-2 type III secretion system apparatus protein SsaO	O
H-NS_Region_196	-1.69276	0	STM14_RS07940	ssaP;SPI-2 type III secretion system apparatus protein SsaP	O
H-NS_Region_196	-1.69276	0	STM14_RS07945	ssaQ;SPI-2 type III secretion system cytoplasmic ring protein SsaQ	O
H-NS_Region_198	-1.12636	0	STM14_RS07950	ssaR;SPI-2 type III secretion system export apparatus protein SsaR	O
H-NS_Region_198	-1.12636	0	STM14_RS07955	ssaS;SPI-2 type III secretion system apparatus protein SsaS	O
H-NS_Region_198	-1.12636	0	STM14_RS07960	ssaT;SPI-2 type III secretion system apparatus protein SsaT	O
H-NS_Region_198	-1.12636	0	STM14_RS07965	ssaU;SPI-2 type III secretion system apparatus protein SsaU	O
H-NS_Region_226	-1.38622	0	STM14_RS08875	hypothetical protein
H-NS_Region_226	-1.38622	0	STM14_RS08880	ugtL;Inner membrane protein
H-NS_Region_227	-1.54785	0	STM14_RS08875	hypothetical protein
H-NS_Region_227	-1.54785	0	STM14_RS08880	ugtL;Inner membrane protein
H-NS_Region_227	-1.54785	0	STM14_RS08885	sifB;SPI-2 type III secretion system effector SifB	O
H-NS_Region_267	-1.0871	1.38284e-105	STM14_RS24910	hypothetical protein
H-NS_Region_314	-1.31007	8.27105e-165	STM14_RS11905	yegS;lipid kinase YegS
H-NS_Region_314	-1.31007	8.27105e-165	STM14_RS11895	steD;type III secretion system effector SteD	O
H-NS_Region_331	-1.25846	5.09396e-268	STM14_RS12550	porin OmpC
H-NS_Region_331	-1.25846	5.09396e-268	STM14_RS12555	rcsD;phosphotransferase RcsD
H-NS_Region_331	-1.25846	5.09396e-268	STM14_RS12560	rcsB;response regulator transcription factor RcsB
H-NS_Region_337	-1.22273	3.70498e-182	STM14_RS12650	sseL;SPI-2 type III secretion system effector deubiquitinase SseL	O
H-NS_Region_343	-1.02415	2.61532e-178	STM14_RS12860	lrhA;transcriptional regulator LrhA
H-NS_Region_343	-1.02415	2.61532e-178	STM14_RS12865	alaA;alanine transaminase AlaA
H-NS_Region_393	-1.41974	0	STM14_RS14915	pipB2;SPI-2 type III secretion system effector PipB2	O
H-NS_Region_393	-1.41974	0	STM14_RS14920	virK;family antimicrobial peptide resistance protein	O
H-NS_Region_504	-1.01411	4.09119e-286	STM14_RS19875	cigR;anti-virulence regulatory inner membrane protein CigR
H-NS_Region_504	-1.01411	4.09119e-286	STM14_RS26905	mgtU;magnesium transporter protection protein MgtU
H-NS_Region_504	-1.01411	4.09119e-286	STM14_RS26480	mgtR;protein MgtR
H-NS_Region_505	-1.09669	0	STM14_RS19885	mgtB;magnesium-translocating P-type ATPase	O
H-NS_Region_506	-2.41109	0	STM14_RS19885	mgtB;magnesium-translocating P-type ATPase	O
H-NS_Region_506	-2.41109	0	STM14_RS19885	mgtC;virulence protein MgtC	O
H-NS_Region_536	-1.24288	0	STM14_RS21455	lsrF;3-hydroxy-5-phosphonooxypentane-2,4-dione thiolase
H-NS_Region_536	-1.24288	0	STM14_RS21460	lsrG;(4S)-4-hydroxy-5-phosphonooxypentane-2,3-dione isomerase
H-NS_Region_536	-1.24288	0	STM14_RS21465	epimerase

## Sheet: J774A.1_21h
Genes of DBRs for S. Typhimurium 14028s H-NS between J774A.1 extracellular and intracellular conditions after 21 hours infection
"Region id", is the id of each region for H-NS
"LFC", is the log2 fold change values of intracellular/extracellular
"p-value", is a columns for p-value of intracellular/extracellular
"Locus_tag", is the locus tag of S. Typhimurium 14028s genome (NC_016856.1) and plasmid (NC_016855.1).
"Attribution", is a columns for additional description.
The column, "Virulence", is the virulence genes of S. Typhimurium 14028s
Region_id	LFC	q-value	Locus_tag	Attribution	Virulence
H-NS_Region_P06	1.24424	1.41114e-131	STM14_RS00110	RepB family plasmid replication initiator protein
H-NS_Region_P06	1.24424	1.41114e-131	STM14_RS25790	hypothetical protein
H-NS_Region_036	-1.46562	1.31519e-261	STM14_RS01915	tssA;ImpA family type VI secretion system protein	O
H-NS_Region_036	-1.46562	1.31519e-261	STM14_RS01920	tssG;type VI secretion system baseplate subunit TssG	O
H-NS_Region_036	-1.46562	1.31519e-261	STM14_RS01925	tssF;type VI secretion system baseplate subunit TssF	O
H-NS_Region_036	-1.46562	1.31519e-261	STM14_RS01930	tssE;type VI secretion system baseplate subunit TssE	O
H-NS_Region_036	-1.46562	1.31519e-261	STM14_RS01935	tagJ;type VI secretion system accessory protein TagJ	O
H-NS_Region_036	-1.46562	1.31519e-261	STM14_RS01940	tagK;type VI secretion system-associated protein TagK	O
H-NS_Region_036	-1.46562	1.31519e-261	STM14_RS01950	tssH;type VI secretion system ATPase TssH	O
H-NS_Region_126	-1.49703	9.99854e-210	STM14_RS05150	ybjX;VirK family protein	O
H-NS_Region_126	-1.49703	9.99854e-210	STM14_RS05155	macA;macrolide transporter subunit MacA
H-NS_Region_126	-1.49703	9.99854e-210	STM14_RS05160	macB;macrolide ABC transporter ATP-binding protein/permease MacB
H-NS_Region_126	-1.49703	9.99854e-210	STM14_RS05165	cspD;cold shock-like protein CspD
H-NS_Region_185	1.2144	2.97918e-79	STM14_RS07740	lpp;murein lipoprotein Lpp
H-NS_Region_193	-1.1034	2.66952e-175	STM14_RS07840	sseA;SPI-2 type III secretion system chaperone SseA	O
H-NS_Region_193	-1.1034	2.66952e-175	STM14_RS07845	sseB;SPI-2 type III secretion system translocon protein SseB	O
H-NS_Region_193	-1.1034	2.66952e-175	STM14_RS07850	sscA;SycD/LcrH family type III secretion system chaperone SscA	O
H-NS_Region_193	-1.1034	2.66952e-175	STM14_RS07855	sseC;SPI-2 type III secretion system translocon protein SseC	O
H-NS_Region_193	-1.1034	2.66952e-175	STM14_RS07860	sseD;SPI-2 type III secretion system translocon protein SseD	O
H-NS_Region_193	-1.1034	2.66952e-175	STM14_RS07865	sseE;LcrR family type III secretion system chaperone SseE	O
H-NS_Region_392	1.18359	8.44278e-97	STM14_RS14905	TonB-dependent siderophore receptor
H-NS_Region_505	-1.27166	0	STM14_RS19885	mgtB;magnesium-translocating P-type ATPase	O
H-NS_Region_506	-1.88975	0	STM14_RS19885	mgtB;magnesium-translocating P-type ATPase	O
H-NS_Region_506	-1.88975	0	STM14_RS19885	mgtC;virulence protein MgtC	O
H-NS_Region_515	-1.05292	4.51428e-244	STM14_RS20235	MFS transporter
H-NS_Region_515	-1.05292	4.51428e-244	STM14_RS20240	mandelate racemase/muconate lactonizing enzyme family protein
H-NS_Region_515	-1.05292	4.51428e-244	STM14_RS20230	yidA;sugar-phosphatase
H-NS_Region_516	-1.0685	2.14988e-201	STM14_RS20235	mandelate racemase/muconate lactonizing enzyme family protein
H-NS_Region_516	-1.0685	2.14988e-201	STM14_RS20240	yidA;sugar-phosphatase
H-NS_Region_519	1.06433	5.91457e-36	STM14_RS20655	wecA;UDP-N-acetylglucosamine--undecaprenyl-phosphate N-acetylglucosaminephosphotransferase
H-NS_Region_519	1.06433	5.91457e-36	STM14_RS20660	wzzE;ECA polysaccharide chain length modulation protein
H-NS_Region_519	1.06433	5.91457e-36	STM14_RS20665	wecB;UDP-N-acetylglucosamine 2-epimerase on-hydrolyzin
H-NS_Region_519	1.06433	5.91457e-36	STM14_RS20670	wecC;UDP-N-acetyl-D-mannosamine dehydrogenase
H-NS_Region_519	1.06433	5.91457e-36	STM14_RS20675	rffG;dTDP-glucose 4,6-dehydratase
H-NS_Region_519	1.06433	5.91457e-36	STM14_RS20685	rffC;dTDP-4-amino-4,6-dideoxy-D-galactose acyltransferase
H-NS_Region_519	1.06433	5.91457e-36	STM14_RS20690	rffA;dTDP-4-amino-4,6-dideoxygalactose transaminase
H-NS_Region_519	1.06433	5.91457e-36	STM14_RS20695	wzxE;lipid III flippase WzxE
H-NS_Region_519	1.06433	5.91457e-36	STM14_RS20700	TDP-N-acetylfucosamine:lipid II N-acetylfucosaminyltransferase
H-NS_Region_519	1.06433	5.91457e-36	STM14_RS20705	wzyE;ECA oligosaccharide polymerase
H-NS_Region_519	1.06433	5.91457e-36	STM14_RS20710	rffM;lipopolysaccharide N-acetylmannosaminouronosyltransferase
H-NS_Region_535	-1.25424	8.85964e-195	STM14_RS21445	lsrD;autoinducer 2 ABC transporter permease LsrD
H-NS_Region_535	-1.25424	8.85964e-195	STM14_RS21450	lsrB;autoinducer 2 ABC transporter substrate-binding protein LsrB
H-NS_Region_535	-1.25424	8.85964e-195	STM14_RS21455	lsrF;3-hydroxy-5-phosphonooxypentane-2,4-dione thiolase
H-NS_Region_535	-1.25424	8.85964e-195	STM14_RS21460	lsrG;(4S)-4-hydroxy-5-phosphonooxypentane-2,3-dione isomerase
H-NS_Region_535	-1.25424	8.85964e-195	STM14_RS21465	epimerase
H-NS_Region_536	-1.35554	4.31551e-299	STM14_RS21455	lsrF;3-hydroxy-5-phosphonooxypentane-2,4-dione thiolase
H-NS_Region_536	-1.35554	4.31551e-299	STM14_RS21460	lsrG;(4S)-4-hydroxy-5-phosphonooxypentane-2,3-dione isomerase
H-NS_Region_536	-1.35554	4.31551e-299	STM14_RS21465	epimerase
H-NS_Region_621	1.28608	7.09766e-43	STM14_RS24090	tRNA/rRNA methyltransferase
