# Supplementary material for: ChIP-mini: a low-input ChIP-exo protocol for elucidating DNA-binding protein dynamics in intracellular pathogens
Source: Nucleic Acids Res. 2025 Jan 27;53(3):gkaf009. doi: 10.1093/nar/gkaf009 (PMC11770342; doi:10.1093/nar/gkaf009)
Supplement: gkaf009_Supplemental_Files [file gkaf009_supplemental_files.zip › Table_S7.Target genes of DBRs under different host cell lines.xlsx]

## Sheet: RAW 264.7_6h
Genes of DBRs for S. Typhimurium 14028s H-NS between RAW 264.7 extracellular and intracellular conditions after 6 hours infection
"Region id", is the id of each region for H-NS
"LFC", is the log2 fold change values of intracellular/extracellular
"p-value", is a columns for p-value of intracellular/extracellular
"Locus_tag", is the locus tag of S. Typhimurium 14028s genome (NC_016856.1) and plasmid (NC_016855.1).
"Attribution", is a columns for additional description.
The column, "Virulence", is the virulence genes of S. Typhimurium 14028s
Region_id	LFC	q-value	Locus_tag	Attribution	Virulence
H-NS_Region_016	1.23913	2.63295e-81	STM14_RS00915	caiF;carnitine metabolism transcriptional regulator CaiF
H-NS_Region_036	-2.31082	0	STM14_RS01915	tssA;ImpA family type VI secretion system protein	O
H-NS_Region_036	-2.31082	0	STM14_RS01920	tssG;type VI secretion system baseplate subunit TssG	O
H-NS_Region_036	-2.31082	0	STM14_RS01925	tssF;type VI secretion system baseplate subunit TssF	O
H-NS_Region_036	-2.31082	0	STM14_RS01930	tssE;type VI secretion system baseplate subunit TssE	O
H-NS_Region_036	-2.31082	0	STM14_RS01935	tagJ;type VI secretion system accessory protein TagJ	O
H-NS_Region_036	-2.31082	0	STM14_RS01940	tagK;type VI secretion system-associated protein TagK	O
H-NS_Region_036	-2.31082	0	STM14_RS01950	tssH;type VI secretion system ATPase TssH	O
H-NS_Region_126	-2.60048	8.38885e-289	STM14_RS05150	ybjX;VirK family protein	O
H-NS_Region_126	-2.60048	8.38885e-289	STM14_RS05155	macA;macrolide transporter subunit MacA
H-NS_Region_126	-2.60048	8.38885e-289	STM14_RS05160	macB;macrolide ABC transporter ATP-binding protein/permease MacB
H-NS_Region_126	-2.60048	8.38885e-289	STM14_RS05165	cspD;cold shock-like protein CspD
H-NS_Region_130	-1.65913	6.25492e-81	STM14_RS05445	ompF;porin OmpF
H-NS_Region_189	-1.20844	0	STM14_RS07810	ssrB;DNA-binding response regulator	O
H-NS_Region_189	-1.20844	0	STM14_RS07815	ssrA;hybrid sensor histidine kinase/response regulator	O
H-NS_Region_189	-1.20844	0	STM14_RS07820	spiC;SPI-2 type III secretion system protein SpiC	O
H-NS_Region_189	-1.20844	0	STM14_RS07825	spiA;SPI-2 type III secretion system protein SpiA	O
H-NS_Region_189	-1.20844	0	STM14_RS07830	ssaD;SctD family type III secretion system inner membrane ring subunit SsaD	O
H-NS_Region_189	-1.20844	0	STM14_RS07835	ssaE;YscE family type III secretion system co-chaperone SsaE	O
H-NS_Region_192	-1.85941	0	STM14_RS07830	ssaD;SctD family type III secretion system inner membrane ring subunit SsaD	O
H-NS_Region_192	-1.85941	0	STM14_RS07835	ssaE;YscE family type III secretion system co-chaperone SsaE	O
H-NS_Region_193	-2.14217	0	STM14_RS07840	sseA;SPI-2 type III secretion system chaperone SseA	O
H-NS_Region_193	-2.14217	0	STM14_RS07845	sseB;SPI-2 type III secretion system translocon protein SseB	O
H-NS_Region_193	-2.14217	0	STM14_RS07850	sscA;SycD/LcrH family type III secretion system chaperone SscA	O
H-NS_Region_193	-2.14217	0	STM14_RS07855	sseC;SPI-2 type III secretion system translocon protein SseC	O
H-NS_Region_193	-2.14217	0	STM14_RS07860	sseD;SPI-2 type III secretion system translocon protein SseD	O
H-NS_Region_193	-2.14217	0	STM14_RS07865	sseE;LcrR family type III secretion system chaperone SseE	O
H-NS_Region_194	-1.87321	7.68028e-161	STM14_RS07855	sseC;SPI-2 type III secretion system translocon protein SseC	O
H-NS_Region_194	-1.87321	7.68028e-161	STM14_RS07860	sseD;SPI-2 type III secretion system translocon protein SseD	O
H-NS_Region_195	-1.52605	2.28147e-289	STM14_RS07865	sseE;LcrR family type III secretion system chaperone SseE	O
H-NS_Region_195	-1.52605	2.28147e-289	STM14_RS07870	sscB;SycD/LcrH family type III secretion system chaperone SscB	O
H-NS_Region_195	-1.52605	2.28147e-289	STM14_RS07875	sseF;type III secretion systems effector SseF	O
H-NS_Region_195	-1.52605	2.28147e-289	STM14_RS07880	sseG;pathogenicity island 2 effector protein SseG	O
H-NS_Region_196	-1.9535	0	STM14_RS07885	ssaG;type III secretion system needle filament protein SsaG	O
H-NS_Region_196	-1.9535	0	STM14_RS07890	ssaH; EscG/YscG/SsaH family type III secretion system needle protein co-chaperone SsaH	O
H-NS_Region_196	-1.9535	0	STM14_RS07895	ssaI;SctI family type III secretion system inner rod subunit SsaI	O
H-NS_Region_196	-1.9535	0	STM14_RS07900	ssaJ;SPI-2 type III secretion system apparatus lipoprotein SsaJ	O
H-NS_Region_196	-1.9535	0	STM14_RS07905	ssaX; type III secretion system domain-containing protein SsaX	O
H-NS_Region_196	-1.9535	0	STM14_RS07910	ssaK;SPI-2 type III secretion system apparatus protein SsaK	O
H-NS_Region_196	-1.9535	0	STM14_RS07915	ssaL;SPI-2 type III secretion system apparatus protein SsaL	O
H-NS_Region_196	-1.9535	0	STM14_RS07920	ssaM;SPI-2 type III secretion system apparatus protein SsaM	O
H-NS_Region_196	-1.9535	0	STM14_RS07925	ssaV;SPI-2 type III secretion system apparatus protein SsaV	O
H-NS_Region_196	-1.9535	0	STM14_RS07930	ssaN;SctN family type III secretion system ATPase SsaN	O
H-NS_Region_196	-1.9535	0	STM14_RS07935	ssaO;SPI-2 type III secretion system apparatus protein SsaO	O
H-NS_Region_196	-1.9535	0	STM14_RS07940	ssaP;SPI-2 type III secretion system apparatus protein SsaP	O
H-NS_Region_196	-1.9535	0	STM14_RS07945	ssaQ;SPI-2 type III secretion system cytoplasmic ring protein SsaQ	O
H-NS_Region_198	-1.71329	0	STM14_RS07950	ssaR;SPI-2 type III secretion system export apparatus protein SsaR	O
H-NS_Region_198	-1.71329	0	STM14_RS07955	ssaS;SPI-2 type III secretion system apparatus protein SsaS	O
H-NS_Region_198	-1.71329	0	STM14_RS07960	ssaT;SPI-2 type III secretion system apparatus protein SsaT	O
H-NS_Region_198	-1.71329	0	STM14_RS07965	ssaU;SPI-2 type III secretion system apparatus protein SsaU	O
H-NS_Region_226	-1.32996	8.24058e-257	STM14_RS08875	hypothetical protein
H-NS_Region_226	-1.32996	8.24058e-257	STM14_RS08880	ugtL;Inner membrane protein
H-NS_Region_227	-1.64556	0	STM14_RS08875	hypothetical protein
H-NS_Region_227	-1.64556	0	STM14_RS08880	ugtL;Inner membrane protein
H-NS_Region_227	-1.64556	0	STM14_RS08885	sifB;SPI-2 type III secretion system effector SifB	O
H-NS_Region_233	-1.13867	2.17982e-165	STM14_RS09025	sseJ;SPI-2 type III secretion system effector SseJ	O
H-NS_Region_276	-1.14602	8.55652e-143	STM14_RS10605	glucose-6-phosphate dehydrogenase
H-NS_Region_276	-1.14602	8.55652e-143	STM14_RS10610	SH3 domain-containing C40 family peptidase
H-NS_Region_314	-1.35327	1.18647e-102	STM14_RS11905	yegS;lipid kinase YegS
H-NS_Region_314	-1.35327	1.18647e-102	STM14_RS11895	steD;type III secretion system effector SteD	O
H-NS_Region_331	-1.59045	5.36825e-239	STM14_RS12550	porin OmpC
H-NS_Region_331	-1.59045	5.36825e-239	STM14_RS12555	rcsD;phosphotransferase RcsD
H-NS_Region_331	-1.59045	5.36825e-239	STM14_RS12560	rcsB;response regulator transcription factor RcsB
H-NS_Region_337	-1.31957	8.81358e-81	STM14_RS12650	sseL;SPI-2 type III secretion system effector deubiquitinase SseL	O
H-NS_Region_343	-1.10866	1.26922e-134	STM14_RS12860	lrhA;transcriptional regulator LrhA
H-NS_Region_343	-1.10866	1.26922e-134	STM14_RS12865	alaA;alanine transaminase AlaA
H-NS_Region_393	-1.59261	0	STM14_RS14915	pipB2;SPI-2 type III secretion system effector PipB2	O
H-NS_Region_393	-1.59261	0	STM14_RS14920	virK;family antimicrobial peptide resistance protein	O
H-NS_Region_394	-1.15683	0	STM14_RS14920	virK;family antimicrobial peptide resistance protein	O
H-NS_Region_394	-1.15683	0	STM14_RS14925	mig-14;antimicrobial resistance protein Mig-14	O
H-NS_Region_506	-1.81099	0	STM14_RS19885	mgtB;magnesium-translocating P-type ATPase	O
H-NS_Region_506	-1.81099	0	STM14_RS19885	mgtC;virulence protein MgtC	O
H-NS_Region_506	-1.81099	0	STM14_RS19890	EamA family transporter

## Sheet: HeLa_6h
Genes of DBRs for S. Typhimurium 14028s H-NS between HeLa extracellular and intracellular conditions after 6 hours infection
"Region id", is the id of each region for H-NS
"LFC", is the log2 fold change values of intracellular/extracellular
"p-value", is a columns for p-value of intracellular/extracellular
"Locus_tag", is the locus tag of S. Typhimurium 14028s genome (NC_016856.1) and plasmid (NC_016855.1).
"Attribution", is a columns for additional description.
The column, "Virulence", is the virulence genes of S. Typhimurium 14028s
Region_id	LFC	q-value	Locus_tag	Attribution	Virulence
H-NS_Region_036	-1.72602	1.73679e-80	STM14_RS01915	tssA;ImpA family type VI secretion system protein	O
H-NS_Region_036	-1.72602	1.73679e-80	STM14_RS01920	tssG;type VI secretion system baseplate subunit TssG	O
H-NS_Region_036	-1.72602	1.73679e-80	STM14_RS01925	tssF;type VI secretion system baseplate subunit TssF	O
H-NS_Region_036	-1.72602	1.73679e-80	STM14_RS01930	tssE;type VI secretion system baseplate subunit TssE	O
H-NS_Region_036	-1.72602	1.73679e-80	STM14_RS01935	tagJ;type VI secretion system accessory protein TagJ	O
H-NS_Region_036	-1.72602	1.73679e-80	STM14_RS01940	tagK;type VI secretion system-associated protein TagK	O
H-NS_Region_036	-1.72602	1.73679e-80	STM14_RS01950	tssH;type VI secretion system ATPase TssH	O
H-NS_Region_069	1.73139	5.67915e-160	STM14_RS02815	cyoE;heme o synthase
H-NS_Region_069	1.73139	5.67915e-160	STM14_RS02820	RS02820;cytochrome o ubiquinol oxidase subunit IV
H-NS_Region_069	1.73139	5.67915e-160	STM14_RS02825	RS02825;cytochrome o ubiquinol oxidase subunit III
H-NS_Region_069	1.73139	5.67915e-160	STM14_RS02830	cyoB;cytochrome o ubiquinol oxidase subunit I
H-NS_Region_069	1.73139	5.67915e-160	STM14_RS02835	cyoA;cytochrome o ubiquinol oxidase subunit II
H-NS_Region_126	-1.52909	1.11762e-70	STM14_RS05150	ybjX;VirK family protein	O
H-NS_Region_126	-1.52909	1.11762e-70	STM14_RS05155	macA;macrolide transporter subunit MacA
H-NS_Region_126	-1.52909	1.11762e-70	STM14_RS05160	macB;macrolide ABC transporter ATP-binding protein/permease MacB
H-NS_Region_126	-1.52909	1.11762e-70	STM14_RS05165	cspD;cold shock-like protein CspD
H-NS_Region_192	-1.79236	1.75503e-176	STM14_RS07830	ssaD;SctD family type III secretion system inner membrane ring subunit SsaD	O
H-NS_Region_192	-1.79236	1.75503e-176	STM14_RS07835	ssaE;YscE family type III secretion system co-chaperone SsaE	O
H-NS_Region_193	-2.02154	1.8628e-226	STM14_RS07840	sseA;SPI-2 type III secretion system chaperone SseA	O
H-NS_Region_193	-2.02154	1.8628e-226	STM14_RS07845	sseB;SPI-2 type III secretion system translocon protein SseB	O
H-NS_Region_193	-2.02154	1.8628e-226	STM14_RS07850	sscA;SycD/LcrH family type III secretion system chaperone SscA	O
H-NS_Region_193	-2.02154	1.8628e-226	STM14_RS07855	sseC;SPI-2 type III secretion system translocon protein SseC	O
H-NS_Region_193	-2.02154	1.8628e-226	STM14_RS07860	sseD;SPI-2 type III secretion system translocon protein SseD	O
H-NS_Region_193	-2.02154	1.8628e-226	STM14_RS07865	sseE;LcrR family type III secretion system chaperone SseE	O
H-NS_Region_194	-1.55281	5.86821e-95	STM14_RS07855	sseC;SPI-2 type III secretion system translocon protein SseC	O
H-NS_Region_194	-1.55281	5.86821e-95	STM14_RS07860	sseD;SPI-2 type III secretion system translocon protein SseD	O
H-NS_Region_195	-1.20524	7.76072e-100	STM14_RS07865	sseE;LcrR family type III secretion system chaperone SseE	O
H-NS_Region_195	-1.20524	7.76072e-100	STM14_RS07870	sscB;SycD/LcrH family type III secretion system chaperone SscB	O
H-NS_Region_195	-1.20524	7.76072e-100	STM14_RS07875	sseF;type III secretion systems effector SseF	O
H-NS_Region_195	-1.20524	7.76072e-100	STM14_RS07880	sseG;pathogenicity island 2 effector protein SseG	O
H-NS_Region_196	-1.57527	2.0799e-239	STM14_RS07885	ssaG;type III secretion system needle filament protein SsaG	O
H-NS_Region_196	-1.57527	2.0799e-239	STM14_RS07890	ssaH; EscG/YscG/SsaH family type III secretion system needle protein co-chaperone SsaH	O
H-NS_Region_196	-1.57527	2.0799e-239	STM14_RS07895	ssaI;SctI family type III secretion system inner rod subunit SsaI	O
H-NS_Region_196	-1.57527	2.0799e-239	STM14_RS07900	ssaJ;SPI-2 type III secretion system apparatus lipoprotein SsaJ	O
H-NS_Region_196	-1.57527	2.0799e-239	STM14_RS07905	ssaX; type III secretion system domain-containing protein SsaX	O
H-NS_Region_196	-1.57527	2.0799e-239	STM14_RS07910	ssaK;SPI-2 type III secretion system apparatus protein SsaK	O
H-NS_Region_196	-1.57527	2.0799e-239	STM14_RS07915	ssaL;SPI-2 type III secretion system apparatus protein SsaL	O
H-NS_Region_196	-1.57527	2.0799e-239	STM14_RS07920	ssaM;SPI-2 type III secretion system apparatus protein SsaM	O
H-NS_Region_196	-1.57527	2.0799e-239	STM14_RS07925	ssaV;SPI-2 type III secretion system apparatus protein SsaV	O
H-NS_Region_196	-1.57527	2.0799e-239	STM14_RS07930	ssaN;SctN family type III secretion system ATPase SsaN	O
H-NS_Region_196	-1.57527	2.0799e-239	STM14_RS07935	ssaO;SPI-2 type III secretion system apparatus protein SsaO	O
H-NS_Region_196	-1.57527	2.0799e-239	STM14_RS07940	ssaP;SPI-2 type III secretion system apparatus protein SsaP	O
H-NS_Region_196	-1.57527	2.0799e-239	STM14_RS07945	ssaQ;SPI-2 type III secretion system cytoplasmic ring protein SsaQ	O
H-NS_Region_198	-1.2619	7.01658e-148	STM14_RS07950	ssaR;SPI-2 type III secretion system export apparatus protein SsaR	O
H-NS_Region_198	-1.2619	7.01658e-148	STM14_RS07955	ssaS;SPI-2 type III secretion system apparatus protein SsaS	O
H-NS_Region_198	-1.2619	7.01658e-148	STM14_RS07960	ssaT;SPI-2 type III secretion system apparatus protein SsaT	O
H-NS_Region_198	-1.2619	7.01658e-148	STM14_RS07965	ssaU;SPI-2 type III secretion system apparatus protein SsaU	O
H-NS_Region_223	1.23815	1.23598e-59	STM14_RS08755	NarK family nitrate/nitrite MFS transporter
H-NS_Region_314	-1.23244	1.79442e-71	STM14_RS11905	yegS;lipid kinase YegS
H-NS_Region_314	-1.23244	1.79442e-71	STM14_RS11895	steD;type III secretion system effector SteD	O
H-NS_Region_393	-1.72799	4.09291e-291	STM14_RS14915	pipB2;SPI-2 type III secretion system effector PipB2	O
H-NS_Region_393	-1.72799	4.09291e-291	STM14_RS14920	virK;family antimicrobial peptide resistance protein	O
H-NS_Region_394	-1.04275	2.93227e-80	STM14_RS14920	virK;family antimicrobial peptide resistance protein	O
H-NS_Region_394	-1.04275	2.93227e-80	STM14_RS14925	mig-14;antimicrobial resistance protein Mig-14	O
H-NS_Region_506	-2.28769	0	STM14_RS19885	mgtB;magnesium-translocating P-type ATPase	O
H-NS_Region_506	-2.28769	0	STM14_RS19885	mgtC;virulence protein MgtC	O
H-NS_Region_506	-2.28769	0	STM14_RS19890	EamA family transporter

## Sheet: INT 407_6h
Genes of DBRs for S. Typhimurium 14028s H-NS between INT 407 extracellular and intracellular conditions after 6 hours infection
"Region id", is the id of each region for H-NS
"LFC", is the log2 fold change values of intracellular/extracellular
"p-value", is a columns for p-value of intracellular/extracellular
"Locus_tag", is the locus tag of S. Typhimurium 14028s genome (NC_016856.1) and plasmid (NC_016855.1).
"Attribution", is a columns for additional description.
The column, "Virulence", is the virulence genes of S. Typhimurium 14028s
Region_id	LFC	q-value	Locus_tag	Attribution	Virulence
H-NS_Region_030	-1.01333	6.69571e-07	STM14_RS01175	mraZ;division/cell wall cluster transcriptional repressor MraZ
H-NS_Region_030	-1.01333	6.69571e-07	STM14_RS01180	rsmH; 16S rRNA (cytosine(1402)-N(4))-methyltransferase RsmH
H-NS_Region_030	-1.01333	6.69571e-07	STM14_RS01185	ftsL;cell division protein FtsL
H-NS_Region_030	-1.01333	6.69571e-07	STM14_RS01190	ftsI;peptidoglycan glycosyltransferase FtsI
H-NS_Region_030	-1.01333	6.69571e-07	STM14_RS01195	murE;UDP-N-acetylmuramoyl-L-alanyl-D-glutamate--2,6-diaminopimelate ligase
H-NS_Region_030	-1.01333	6.69571e-07	STM14_RS01200	murF;UDP-N-acetylmuramoyl-tripeptide--D-alanyl-D-alanine ligase
H-NS_Region_030	-1.01333	6.69571e-07	STM14_RS01205	mraY;phospho-N-acetylmuramoyl-pentapeptide-transferase
H-NS_Region_030	-1.01333	6.69571e-07	STM14_RS01210	murD;UDP-N-acetylmuramoyl-L-alanine--D-glutamate ligase
H-NS_Region_030	-1.01333	6.69571e-07	STM14_RS01215	ftsW;cell division protein FtsW
H-NS_Region_030	-1.01333	6.69571e-07	STM14_RS01220	murG;undecaprenyldiphospho-muramoylpentapeptide beta-N-acetylglucosaminyltransferase
H-NS_Region_030	-1.01333	6.69571e-07	STM14_RS01225	murC;UDP-N-acetylmuramate--L-alanine ligase
H-NS_Region_030	-1.01333	6.69571e-07	STM14_RS01230	D-alanine--D-alanine ligase
H-NS_Region_030	-1.01333	6.69571e-07	STM14_RS01235	ftsQ;cell division protein FtsQ
H-NS_Region_030	-1.01333	6.69571e-07	STM14_RS01240	ftsA;cell division protein FtsA
H-NS_Region_069	1.28222	3.14859e-20	STM14_RS02815	cyoE;heme o synthase
H-NS_Region_069	1.28222	3.14859e-20	STM14_RS02820	RS02820;cytochrome o ubiquinol oxidase subunit IV
H-NS_Region_069	1.28222	3.14859e-20	STM14_RS02825	RS02825;cytochrome o ubiquinol oxidase subunit III
H-NS_Region_069	1.28222	3.14859e-20	STM14_RS02830	cyoB;cytochrome o ubiquinol oxidase subunit I
H-NS_Region_069	1.28222	3.14859e-20	STM14_RS02835	cyoA;cytochrome o ubiquinol oxidase subunit II
H-NS_Region_126	-2.17782	3.43917e-31	STM14_RS05150	ybjX;VirK family protein	O
H-NS_Region_126	-2.17782	3.43917e-31	STM14_RS05155	macA;macrolide transporter subunit MacA
H-NS_Region_126	-2.17782	3.43917e-31	STM14_RS05160	macB;macrolide ABC transporter ATP-binding protein/permease MacB
H-NS_Region_126	-2.17782	3.43917e-31	STM14_RS05165	cspD;cold shock-like protein CspD
H-NS_Region_136	1.08982	3.28987e-09	STM14_RS05760	hypothetical protein
H-NS_Region_136	1.08982	3.28987e-09	STM14_RS05765	gtgE;virulence effector protease GtgE	O
H-NS_Region_142	-1.23616	4.37433e-06	STM14_RS06120	phoH;phosphate starvation-inducible protein PhoH
H-NS_Region_165	-1.18447	1.16542e-08	STM14_RS07205	leuE;leucine efflux protein LeuE
H-NS_Region_192	-1.33486	3.81262e-33	STM14_RS07830	ssaD;SctD family type III secretion system inner membrane ring subunit SsaD	O
H-NS_Region_192	-1.33486	3.81262e-33	STM14_RS07835	ssaE;YscE family type III secretion system co-chaperone SsaE	O
H-NS_Region_193	-1.44914	4.43324e-32	STM14_RS07840	sseA;SPI-2 type III secretion system chaperone SseA	O
H-NS_Region_193	-1.44914	4.43324e-32	STM14_RS07845	sseB;SPI-2 type III secretion system translocon protein SseB	O
H-NS_Region_193	-1.44914	4.43324e-32	STM14_RS07850	sscA;SycD/LcrH family type III secretion system chaperone SscA	O
H-NS_Region_193	-1.44914	4.43324e-32	STM14_RS07855	sseC;SPI-2 type III secretion system translocon protein SseC	O
H-NS_Region_193	-1.44914	4.43324e-32	STM14_RS07860	sseD;SPI-2 type III secretion system translocon protein SseD	O
H-NS_Region_193	-1.44914	4.43324e-32	STM14_RS07865	sseE;LcrR family type III secretion system chaperone SseE	O
H-NS_Region_194	-1.34014	3.49783e-16	STM14_RS07855	sseC;SPI-2 type III secretion system translocon protein SseC	O
H-NS_Region_194	-1.34014	3.49783e-16	STM14_RS07860	sseD;SPI-2 type III secretion system translocon protein SseD	O
H-NS_Region_195	-1.01473	7.41592e-20	STM14_RS07865	sseE;LcrR family type III secretion system chaperone SseE	O
H-NS_Region_195	-1.01473	7.41592e-20	STM14_RS07870	sscB;SycD/LcrH family type III secretion system chaperone SscB	O
H-NS_Region_195	-1.01473	7.41592e-20	STM14_RS07875	sseF;type III secretion systems effector SseF	O
H-NS_Region_195	-1.01473	7.41592e-20	STM14_RS07880	sseG;pathogenicity island 2 effector protein SseG	O
H-NS_Region_196	-1.10724	8.69262e-65	STM14_RS07885	ssaG;type III secretion system needle filament protein SsaG	O
H-NS_Region_196	-1.10724	8.69262e-65	STM14_RS07890	ssaH; EscG/YscG/SsaH family type III secretion system needle protein co-chaperone SsaH	O
H-NS_Region_196	-1.10724	8.69262e-65	STM14_RS07895	ssaI;SctI family type III secretion system inner rod subunit SsaI	O
H-NS_Region_196	-1.10724	8.69262e-65	STM14_RS07900	ssaJ;SPI-2 type III secretion system apparatus lipoprotein SsaJ	O
H-NS_Region_196	-1.10724	8.69262e-65	STM14_RS07905	ssaX; type III secretion system domain-containing protein SsaX	O
H-NS_Region_196	-1.10724	8.69262e-65	STM14_RS07910	ssaK;SPI-2 type III secretion system apparatus protein SsaK	O
H-NS_Region_196	-1.10724	8.69262e-65	STM14_RS07915	ssaL;SPI-2 type III secretion system apparatus protein SsaL	O
H-NS_Region_196	-1.10724	8.69262e-65	STM14_RS07920	ssaM;SPI-2 type III secretion system apparatus protein SsaM	O
H-NS_Region_196	-1.10724	8.69262e-65	STM14_RS07925	ssaV;SPI-2 type III secretion system apparatus protein SsaV	O
H-NS_Region_196	-1.10724	8.69262e-65	STM14_RS07930	ssaN;SctN family type III secretion system ATPase SsaN	O
H-NS_Region_196	-1.10724	8.69262e-65	STM14_RS07935	ssaO;SPI-2 type III secretion system apparatus protein SsaO	O
H-NS_Region_197	-1.29374	4.09282e-09	STM14_RS07935	ssaO;SPI-2 type III secretion system apparatus protein SsaO	O
H-NS_Region_197	-1.29374	4.09282e-09	STM14_RS07940	ssaP;SPI-2 type III secretion system apparatus protein SsaP	O
H-NS_Region_197	-1.29374	4.09282e-09	STM14_RS07945	ssaQ;SPI-2 type III secretion system cytoplasmic ring protein SsaQ	O
H-NS_Region_200	-1.14797	0.000283076	STM14_RS08015	C40 family peptidase
H-NS_Region_200	-1.14797	0.000283076	STM14_RS08020	grxD;monothiol glutaredoxin 4
H-NS_Region_260	1.1353	7.19565e-11	STM14_RS10065	mntP;manganese efflux pump MntP
H-NS_Region_276	-1.03118	2.89403e-13	STM14_RS10605	glucose-6-phosphate dehydrogenase
H-NS_Region_276	-1.03118	2.89403e-13	STM14_RS10610	SH3 domain-containing C40 family peptidase
H-NS_Region_283	1.01043	3.08247e-16	STM14_RS10875	drpB;cell division protein DrpB
H-NS_Region_283	1.01043	3.08247e-16	STM14_RS10880	ompS1;porin OmpS1
H-NS_Region_303	1.11607	4.50886e-60	STM14_RS11615	wbaP;undecaprenyl-phosphate galactose phosphotransferase	O
H-NS_Region_303	1.11607	4.50886e-60	STM14_RS11620	rfbK;O-antigen biosynthesis phosphomannomutase RfbK	O
H-NS_Region_303	1.11607	4.50886e-60	STM14_RS11625	rfbM;mannose-1-phosphate guanylyltransferase/mannose-6-phosphate isomerase	O
H-NS_Region_303	1.11607	4.50886e-60	STM14_RS11630	rfbN;O antigen biosynthesis rhamnosyltransferase RfbN	O
H-NS_Region_303	1.11607	4.50886e-60	STM14_RS11635	wbaU;glycosyltransferase family 1 protein	O
H-NS_Region_303	1.11607	4.50886e-60	STM14_RS11640	rfbV;abequosyltransferase RfbV	O
H-NS_Region_303	1.11607	4.50886e-60	STM14_RS11645	wzxO4;Salmonella enterica O:4 antigen repeat unit flippase	O
H-NS_Region_303	1.11607	4.50886e-60	STM14_RS11650	rfbJ;CDP-abequose synthase	O
H-NS_Region_303	1.11607	4.50886e-60	STM14_RS11655	rfbH;lipopolysaccharide biosynthesis protein RfbH	O
H-NS_Region_303	1.11607	4.50886e-60	STM14_RS11660	rfbG;CDP-glucose 4,6-dehydratase	O
H-NS_Region_303	1.11607	4.50886e-60	STM14_RS11665	rfbF;glucose-1-phosphate cytidylyltransferase	O
H-NS_Region_303	1.11607	4.50886e-60	STM14_RS11670	rfbI;CDP-6-deoxy-delta-3,4-glucoseen reductase	O
H-NS_Region_303	1.11607	4.50886e-60	STM14_RS11675	rfbC;dTDP-4-dehydrorhamnose 3,5-epimerase	O
H-NS_Region_303	1.11607	4.50886e-60	STM14_RS11680	rfbA;glucose-1-phosphate thymidylyltransferase RfbA	O
H-NS_Region_303	1.11607	4.50886e-60	STM14_RS11685	rfbD;dTDP-4-dehydrorhamnose reductase	O
H-NS_Region_303	1.11607	4.50886e-60	STM14_RS11690	rfbB;dTDP-glucose 4,6-dehydratase	O
H-NS_Region_385	1.11244	6.71912e-48	STM14_RS14740	AAA family ATPase
H-NS_Region_385	1.11244	6.71912e-48	STM14_RS14745	DUF4435 domain-containing protein
H-NS_Region_385	1.11244	6.71912e-48	STM14_RS14750	helix-turn-helix transcriptional regulator
H-NS_Region_391	-1.06561	1.6684e-08	STM14_RS14905	TonB-dependent siderophore receptor
H-NS_Region_393	-1.05124	2.00483e-40	STM14_RS14915	pipB2;SPI-2 type III secretion system effector PipB2	O
H-NS_Region_393	-1.05124	2.00483e-40	STM14_RS14920	virK;family antimicrobial peptide resistance protein	O
H-NS_Region_395	-1.16009	8.05635e-06	STM14_RS14990	gabP;GABA permease
H-NS_Region_407	-1.28049	5.58456e-10	STM14_RS15460	sipC;SPI-1 type III secretion system needle tip complex protein SipC	O
H-NS_Region_409	-1.10433	1.07388e-08	STM14_RS15460	sipC;SPI-1 type III secretion system needle tip complex protein SipC	O
H-NS_Region_409	-1.10433	1.07388e-08	STM14_RS15465	sipB;SPI-1 type III secretion system needle tip complex protein SipB	O
H-NS_Region_409	-1.10433	1.07388e-08	STM14_RS15470	sicA;SycD/LcrH family type III secretion system chaperone SicA	O
H-NS_Region_411	-1.12674	1.16731e-12	STM14_RS15480	spaR;SPI-1 type III secretion system export apparatus protein SpaR	O
H-NS_Region_411	-1.12674	1.16731e-12	STM14_RS15485	spaQ;SPI-1 type III secretion system export apparatus protein SpaQ	O
H-NS_Region_432	-1.31389	0.000138549	STM14_RS16465	Ldh family oxidoreductase
H-NS_Region_437	-1.08873	1.25968e-11	STM14_RS16680	anaerobic sulfatase maturase
H-NS_Region_437	-1.08873	1.25968e-11	STM14_RS16685	LuxR family transcriptional regulator
H-NS_Region_438	-1.07193	9.07592e-10	STM14_RS16685	LuxR family transcriptional regulator
H-NS_Region_469	-1.17294	5.9894e-09	STM14_RS18720	dihydrodipicolinate synthase family protein
H-NS_Region_479	-1.35483	2.78173e-08	STM14_RS19250	lpfE;long polar fimbrial protein LpfE
H-NS_Region_479	-1.35483	2.78173e-08	STM14_RS19255	lpfD;long polar fimbrial protein LpfD
H-NS_Region_483	-1.05042	7.31059e-12	STM14_RS19335	GNAT family N-acetyltransferase
H-NS_Region_484	-1.73193	3.19839e-16	STM14_RS19355	acyltransferase
H-NS_Region_484	-1.73193	3.19839e-16	STM14_RS19360	YiaA/YiaB family protein
H-NS_Region_500	-1.3975	3.48874e-14	STM14_RS19650	rfaY;lipopolysaccharide core heptose(II) kinase RfaY
H-NS_Region_500	-1.3975	3.48874e-14	STM14_RS19655	rfaJ;lipopolysaccharide 1,2-glucosyltransferase RfaJ
H-NS_Region_500	-1.3975	3.48874e-14	STM14_RS19660	waaO;lipopolysaccharide 3-alpha-galactosyltransferase
H-NS_Region_500	-1.3975	3.48874e-14	STM14_RS19665	waaB;lipopolysaccharide 1,6-galactosyltransferase
H-NS_Region_500	-1.3975	3.48874e-14	STM14_RS19670	hypothetical protein
H-NS_Region_500	-1.3975	3.48874e-14	STM14_RS19675	rfaP;lipopolysaccharide core heptose(I) kinase RfaP
H-NS_Region_500	-1.3975	3.48874e-14	STM14_RS19680	glycosyltransferase family 4 protein
H-NS_Region_500	-1.3975	3.48874e-14	STM14_RS19685	rfaQ;lipopolysaccharide core heptosyltransferase RfaQ
H-NS_Region_500	-1.3975	3.48874e-14	STM14_RS19690	waaA;lipid IV(A) 3-deoxy-D-manno-octulosonic acid transferase
H-NS_Region_500	-1.3975	3.48874e-14	STM14_RS19695	coaD;pantetheine-phosphate adenylyltransferase
H-NS_Region_504	-1.27747	1.31697e-26	STM14_RS19875	cigR;anti-virulence regulatory inner membrane protein CigR
H-NS_Region_504	-1.27747	1.31697e-26	STM14_RS26905	mgtU;magnesium transporter protection protein MgtU
H-NS_Region_504	-1.27747	1.31697e-26	STM14_RS26480	mgtR;protein MgtR
H-NS_Region_506	-1.56797	2.56064e-60	STM14_RS19885	mgtB;magnesium-translocating P-type ATPase	O
H-NS_Region_506	-1.56797	2.56064e-60	STM14_RS19885	mgtC;virulence protein MgtC	O
H-NS_Region_506	-1.56797	2.56064e-60	STM14_RS19890	EamA family transporter
H-NS_Region_519	-1.2422	1.45714e-05	STM14_RS20655	wecA;UDP-N-acetylglucosamine--undecaprenyl-phosphate N-acetylglucosaminephosphotransferase
H-NS_Region_519	-1.2422	1.45714e-05	STM14_RS20660	wzzE;ECA polysaccharide chain length modulation protein
H-NS_Region_519	-1.2422	1.45714e-05	STM14_RS20665	wecB;UDP-N-acetylglucosamine 2-epimerase on-hydrolyzin
H-NS_Region_519	-1.2422	1.45714e-05	STM14_RS20670	wecC;UDP-N-acetyl-D-mannosamine dehydrogenase
H-NS_Region_519	-1.2422	1.45714e-05	STM14_RS20675	rffG;dTDP-glucose 4,6-dehydratase
H-NS_Region_519	-1.2422	1.45714e-05	STM14_RS20685	rffC;dTDP-4-amino-4,6-dideoxy-D-galactose acyltransferase
H-NS_Region_519	-1.2422	1.45714e-05	STM14_RS20690	rffA;dTDP-4-amino-4,6-dideoxygalactose transaminase
H-NS_Region_519	-1.2422	1.45714e-05	STM14_RS20695	wzxE;lipid III flippase WzxE
H-NS_Region_519	-1.2422	1.45714e-05	STM14_RS20700	TDP-N-acetylfucosamine:lipid II N-acetylfucosaminyltransferase
H-NS_Region_519	-1.2422	1.45714e-05	STM14_RS20705	wzyE;ECA oligosaccharide polymerase
H-NS_Region_519	-1.2422	1.45714e-05	STM14_RS20710	rffM;lipopolysaccharide N-acetylmannosaminouronosyltransferase
H-NS_Region_533	-1.54861	6.85491e-12	STM14_RS21395	MFS transporter
H-NS_Region_533	-1.54861	6.85491e-12	STM14_RS21400	aminoimidazole riboside kinase
H-NS_Region_533	-1.54861	6.85491e-12	STM14_RS21405	ADP-ribosylglycohydrolase family protein
H-NS_Region_536	-1.10948	2.96251e-23	STM14_RS21455	lsrF;3-hydroxy-5-phosphonooxypentane-2,4-dione thiolase
H-NS_Region_536	-1.10948	2.96251e-23	STM14_RS21460	lsrG;(4S)-4-hydroxy-5-phosphonooxypentane-2,3-dione isomerase
H-NS_Region_536	-1.10948	2.96251e-23	STM14_RS21465	epimerase
H-NS_Region_580	-1.59836	1.26192e-12	STM14_RS22950	DUF350 domain-containing protein
H-NS_Region_580	-1.59836	1.26192e-12	STM14_RS22955	DUF1190 domain-containing protein
H-NS_Region_580	-1.59836	1.26192e-12	STM14_RS22960	glutathionylspermidine synthase family protein
H-NS_Region_583	-1.18164	1.84842e-09	STM14_RS23170	iolR;myo-inositol utilization transcriptional regulator IolR
H-NS_Region_583	-1.18164	1.84842e-09	STM14_RS23175	iolT1;myo-inositol import MFS transporter IolT1
H-NS_Region_590	-1.13967	3.84528e-13	STM14_RS23275	glycine dehydrogenase
H-NS_Region_590	-1.13967	3.84528e-13	STM14_RS23280	SFCGS family glycine-rich protein
H-NS_Region_590	-1.13967	3.84528e-13	STM14_RS23285	DUF4312 family protein
H-NS_Region_590	-1.13967	3.84528e-13	STM14_RS23290	DUF4311 domain-containing protein
H-NS_Region_590	-1.13967	3.84528e-13	STM14_RS23295	DUF4310 family protein
H-NS_Region_590	-1.13967	3.84528e-13	STM14_RS23270	cybC;cytochrome b562
H-NS_Region_595	-1.33197	2.45321e-06	STM14_RS23490	idnO;gluconate 5-dehydrogenase
H-NS_Region_595	-1.33197	2.45321e-06	STM14_RS23495	idnD;L-idonate 5-dehydrogenase
H-NS_Region_598	-1.40678	1.16542e-08	STM14_RS23520	AAA domain-containing protein
H-NS_Region_613	-1.03518	2.85072e-05	STM14_RS23945	outer membrane protein
H-NS_Region_613	-1.03518	2.85072e-05	STM14_RS23950	fimbrial biogenesis outer membrane usher protein
H-NS_Region_615	-1.07593	4.76709e-06	STM14_RS23960	DUF1120 domain-containing protein
H-NS_Region_617	-1.38163	4.54731e-06	STM14_RS24045	sthE;fimbrial major subunit SthE
H-NS_Region_617	-1.38163	4.54731e-06	STM14_RS24050	fimbrial protein
H-NS_Region_617	-1.38163	4.54731e-06	STM14_RS24055	fimbrial outer membrane usher protein
H-NS_Region_P06	-1.45912	6.09785e-10	STM14_RS00110	RepB family plasmid replication initiator protein
H-NS_Region_P06	-1.45912	6.09785e-10	STM14_RS25790	hypothetical protein
H-NS_Region_P17	-1.33674	1.91965e-07	STM14_RS00470	hypothetical protein
H-NS_Region_P17	-1.33674	1.91965e-07	STM14_RS00475	trbC;type-F conjugative transfer system pilin assembly protein TrbC
H-NS_Region_P17	-1.33674	1.91965e-07	STM14_RS00480	HNH endonuclease signature motif containing protein
H-NS_Region_P17	-1.33674	1.91965e-07	STM14_RS00485	traN;type-F conjugative transfer system mating-pair stabilization protein TraN
H-NS_Region_P17	-1.33674	1.91965e-07	STM14_RS00490	trbE;conjugal transfer protein TrbE
H-NS_Region_P18	-1.12566	1.32987e-06	STM14_RS00485	traN;type-F conjugative transfer system mating-pair stabilization protein TraN
H-NS_Region_P18	-1.12566	1.32987e-06	STM14_RS00490	trbE;conjugal transfer protein TrbE
